# Supplementary material for: Serum Phosphatidylcholine Species 32:0 as a Biomarker for Liver Cirrhosis Pre- and Post-Hepatitis C Virus Clearance
Source: Int J Mol Sci. 2024 Jul 26;25(15):8161. doi: 10.3390/ijms25158161 (PMC11311844; doi:10.3390/ijms25158161)
Supplement: Supplementary file 1 [file ijms-25-08161-s001.zip]

Archive with 1 entries (1 files):
- ijms-3066835-supplementary.pdf
